# Supplementary material for: A self-eliminating allelic-drive reverses insecticide resistance in Drosophila leaving no transgene in the population
Source: Nat Commun. 2024 Nov 17;15:9961. doi: 10.1038/s41467-024-54210-4 (PMC11570635; doi:10.1038/s41467-024-54210-4)
Supplement: Supplementary file 4 — Source Data [file 41467_2024_54210_MOESM4_ESM.xlsx]

## Sheet: Fig2c_deepseqallelic frequency
F2 Receiver Female from F0 e-Drive females
Set of 20 flies					Only rev chromosome
Set	1014L	1014F	Nhej		Set	1014L	1014F	Nhej
1	73	20	7		1	46	40	14
2	73	19	8		2	46	38	16
3	70	22	8		3	40	44	16
4	71	24	5		4	42	48	10
5	65	24	11		5	30	48	22
Avg	70.4	21.8	7.8		Avg	37.3333	46.6667	16
F2 Receiver Female from F0 e-Drive males
Set of 20 flies					Only rev chromosome
Set	1014L	1014F	Nhej		Set	1014L	1014F	Nhej
1	66	24	10		1	31	48	21
2	67	23	10		2	34	46	20
3	65	24	11		3	30	48	22
4	63	20	17		4	26	40	34
5	62	29	9		5	24	58	18
Avg	64.6	24	11.4		Avg	29	48	21
F2 Receiver Female from F0 no-Drive females control
Set of 20 flies
Set	1014L	1014F	Nhej
1_178	51.5	48.5	0
2_179.1	51.3	48.7	0
3_179.2	51.3	48.7	0
4_180.1	52	48	0
5_180.2	52	48	0
6_181	51.7	48.3	0
Avg	51.6333	48.3667	0

## Sheet: Fig2d_deepseqallelic freque
F2 Receiver Male from F0 e-Drive females
Set of 20 flies
Set	1014L	1014F	Nhej
1	60	36	4
2	65	32	3
3	65	32	3
4
5
Avg	63.3333	33.3333	3.33333
F2 Receiver Male from F0 e-Drive males
Set of 20 flies
Set	1014L	1014F	Nhej
1	55	41	4
2	58	38	4
3	57	39	4
4
5
Avg	56.6667	39.3333	4
F2 Receiver Male from F0 no-Drive females (control)
Set of 20 flies
Set	1014L	1014F	Nhej
1(172)	0	98.3
2(173)	0	98.4
3	0
4	0
5
Avg	0	98.35	#DIV/0!

## Sheet: Fig2e_F0_drive_male
F2_Progeny_chromosome_inheritance					Percentages
Female	Female	Male	Male		Female	Female	Male	Male
Orange_eye	white_eye	Orange_eye	white_eye		Orange_eye	white_eye	Orange_eye	white_eye		Orange_eye	Donor Chromosome
24	28	18	6		46.1538	53.8462	75	25		white_eye	Receiver Chromosome
15	25	23	8		37.5	62.5	74.1935	25.8065
22	23	20	7		48.8889	51.1111	74.0741	25.9259
35	31	18	9		53.0303	46.9697	66.6667	33.3333
20	25	17	3		44.4444	55.5556	85	15
22	19	26	8		53.6585	46.3415	76.4706	23.5294
16	25	17	10		39.0244	60.9756	62.963	37.037
26	35	29	21		42.623	57.377	58	42
18	13	17	14		58.0645	41.9355	54.8387	45.1613
28	23	22	15		54.902	45.098	59.4595	40.5405

## Sheet: Fig2f_F0_drive_Female
F2_Progeny_chromosome_inheritance					Percentages
Female	Female	Male	Male		Female	Female	Male	Male		Orange_eye	Donor Chromosome
Orange_eye	white_eye	Orange_eye	white_eye		Orange_eye	white_eye	Orange_eye	white_eye		white_eye	Receiver Chromosome
20	17	21	7		54.0541	45.9459	75	25
15	12	15	6		55.5556	44.4444	71.4286	28.5714
20	14	16	6		58.8235	41.1765	72.7273	27.2727
10	14	13	7		41.6667	58.3333	65	35
13	16	14	5		44.8276	55.1724	73.6842	26.3158
10	20	19	4		33.3333	66.6667	82.6087	17.3913
17	12	19	6		58.6207	41.3793	76	24
13	9	14	10		59.0909	40.9091	58.3333	41.6667
25	25	28	12		50	50	70	30
26	19	22	10		57.7778	42.2222	68.75	31.25
18	17	19	6		51.4286	48.5714	76	24
22	24	24	10		47.8261	52.1739	70.5882	29.4118
13	14	14	5		48.1481	51.8519	73.6842	26.3158

## Sheet: Fig3c_25%_Fitness
Generation															Cage A1	Cage A2	Cage A3	Cage A4	Cage A5
1	Drive 1	A1	Y+, RFP	Y-, RFP	Y+	Y-			total_RFP%					Genration	RFP%	RFP%	RFP%	RFP%	RFP%	Average
Date seeded:		♀	45	19	28	0			59.5					0	25	25	25	25	25	25
Date dumped:		♂	0	55	53	0								1	59	54	46	53	38	50
Date counted:														2	44	39	42	44	39	41.6
														3	33	23	26	26	26	26.8
	Drive 2	A2	Y+, RFP	Y-, RFP	Y+	Y-								4	19	14	19	19	19	18
		♀	51	21	56				53.8813					5	8	10	7	14	7	9.2
		♂		46	45									6	5	7	5	10	5	6.4
														7	3	4	3	6	4	4
	Drive 3	A3	Y+, RFP	Y-, RFP	Y+	Y-								8	2	0	2	0	0	0.8
		♀	32	0	30	0			46.0938					9	1	1	1	0	0	0.6
		♂	0	27	39	0								10	0	0	0	0	0	0
	Drive 4	A1	Y+, RFP	Y-, RFP	Y+	Y-
		♀	32	0	30	0			53.3784
		♂	0	47	39	0
	Drive 5	A2	Y+, RFP	Y-, RFP	Y+	Y-
		♀	35	0	72	0			37.3913
		♂	0	51	72	0
Generation
2	Drive 1	A1	Y+, RFP	Y-, RFP	Y+	Y-			total_RFP%
Date seeded:		♀	11	5	17				44.1558
Date dumped:		♂		18	26
Date counted:
	Drive 2	A2	Y+, RFP	Y-, RFP	Y+	Y-
		♀	16	6	38				38.8889
		♂		27	39
	Drive 3	A3	Y+, RFP	Y-, RFP	Y+	Y-
		♀	22	14	51				41.7526
		♂		45	62
	Drive 4	A4	Y+, RFP	Y-, RFP	Y+	Y-
		♀	16	7	34	0			43.8776
		♂	0	20	21	0
	Drive 5	A5	Y+, RFP	Y-, RFP	Y+	Y-
		♀	16	6	38				38.8889
		♂		27	39
Generation
3	Drive 1	A1	Y+, RFP	Y-, RFP	Y+	Y-			total_RFP%
Date seeded:		♀	39	6	90				32.6446
Date dumped:		♂		34	73
Date counted:
	Drive 2	A2	Y+, RFP	Y-, RFP	Y+	Y-
		♀	22	6	72				23.1183
		♂		15	71
	Drive 3	A3	Y+, RFP	Y-, RFP	Y+	Y-
		♀	34	5	100				25.7692
		♂		28	93
	Drive 4	A4	Y+, RFP	Y-, RFP	Y+	Y-
		♀	20	0	65	0			26.0563
		♂	0	17	40	0
	Drive 5	A5	Y+, RFP	Y-, RFP	Y+	Y-
		♀	34	5	100				25.7692
		♂		28	93
Generation
4	Drive 1	A1	Y+, RFP	Y-, RFP	Y+	Y-			total_RFP%
Date seeded:		♀	23		96				19.2118
Date dumped:		♂		16	68
Date counted:
	Drive 2	A2	Y+, RFP	Y-, RFP	Y+	Y-
		♀	21			94			14.0969
		♂		11		101
	Drive 3	A3	Y+, RFP	Y-, RFP	Y+	Y-
		♀	42		142				18.6246
		♂		23	142
	Drive 4	A4	Y+, RFP	Y-, RFP	Y+	Y-
		♀	12	0	42	0			19.3548
		♂	0	6	33	0
	Drive 5	A5	Y+, RFP	Y-, RFP	Y+	Y-
		♀	42		142				18.6246
		♂		23	142
Generation
5	Drive 1	A1	Y+, RFP	Y-, RFP	Y+	Y-			total_RFP%
Date seeded:		♀	3		122				8.13953
Date dumped:		♂		18	115
Date counted:
	Drive 2	A2	Y+, RFP	Y-, RFP	Y+	Y-
		♀	25		194				9.68586
		♂		12	151
	Drive 3	A3	Y+, RFP	Y-, RFP	Y+	Y-
		♀	10		66				6.80272
		♂		0	71
	Drive 4	A4	Y+, RFP	Y-, RFP	Y+	Y-
		♀	9	0	66	0			13.7097
		♂	0	8	41	0
	Drive 5	A5	Y+, RFP	Y-, RFP	Y+	Y-
		♀	10		66				6.80272
		♂		0	71
Generation
6	Drive 1	A1	Y+, RFP	Y-, RFP	Y+	Y-			total_RFP%
Date seeded:		♀	13		170				6.875
Date dumped:		♂		9	128
Date counted:
	Drive 2	A2	Y+, RFP	Y-, RFP	Y+	Y-
		♀	11		175				5.52147
		♂		7	133
	Drive 3	A3	Y+, RFP	Y-, RFP	Y+	Y-
		♀	9		168				4.96894
		♂		7	138
	Drive 4	A4	Y+, RFP	Y-, RFP	Y+	Y-
		♀	7	0	79	0			9.94152
		♂	0	10	75	0
	Drive 5	A5	Y+, RFP	Y-, RFP	Y+	Y-
		♀	9		168				4.96894
		♂		7	138
Generation
7	Drive 1	A1	Y+, RFP	Y-, RFP	Y+	Y-			total_RFP%
Date seeded:		♀	7		190				4.63768
Date dumped:		♂		9	139
Date counted:
	Drive 2	A2	Y+, RFP	Y-, RFP	Y+	Y-
		♀	5		120				2.48227
		♂		2	155
	Drive 3	A3	Y+, RFP	Y-, RFP	Y+	Y-
		♀	7		184				2.75482
		♂		3	169
	Drive 4	A4	Y+, RFP	Y-, RFP	Y+	Y-
		♀	4	0	83	0			3.7037
		♂	0	2	73	0
	Drive 5	A5	Y+, RFP	Y-, RFP	Y+	Y-
		♀	2		133				0.666667
		♂			165
Generation
8	Drive 1	A1	Y+, RFP	Y-, RFP	Y+	Y-			total_RFP%
Date seeded:		♀	5		186				2.31362
Date dumped:		♂		4	194
Date counted:
	Drive 2	A2
		♀	2		150				0.722022
		♂		0	125
	Drive 3	A3
		♀	4		180				1.63488
		♂		2	181
	Drive 4	A4	Y+, RFP	Y-, RFP	Y+	Y-
		♀	0	0	176	0			0
		♂	0	0	235	0
	Drive 5	A5	Y+, RFP	Y-, RFP	Y+	Y-
		♀	0		150				0
		♂	0		144
Generation
9	Drive 1	A1	Y+, RFP	Y-, RFP	Y+	Y-			total_RFP%
Date seeded:		♀	0	0	65				0.719424
Date dumped:		♂	0	1	73
Date counted:
	Drive 2	A2
		♀	2		122				0.829876
		♂			117
	Drive 3	A3
		♀	1		117				1.16732
		♂		2	137
Generation
10	Drive 1	A1	Y+, RFP	Y-, RFP	Y+	Y-			total_RFP%
Date seeded:		♀			128				0
Date dumped:		♂			102
Date counted:
	Drive 2	A2
		♀			71				0
		♂			76
	Drive 3	A3
		♀			230				0
		♂			193

## Sheet: Fig3d_25%_Nofitness
Generation															Cage A1	Cage A2	Cage A3	Cage A4	Cage A5
1	Drive 1	A1	Y+, RFP	Y-, RFP	Y+	Y-			total_RFP%					Genration	RFP%	RFP%	RFP%	RFP%	RFP%	Average
Date seeded:		♀		64		24			46.4481					0	25	25	25	25	25	25
Date dumped:		♂		21		74								1	46	58	66	47	60	55.4
Date counted:														2	50	59	60	38	60	53.4
														3	40	58	59	34	59	50
	Drive 2	A2	Y+, RFP	Y-, RFP	Y+	Y-								4	39	54	51	37	51	46.4
		♀	0	53	0	12			58.4615					5	37	48	51	42	51	45.8
		♂	0	23	0	42								6	41	44	56	41	45	45.4
														7	39	41	52	48	42	44.4
	Drive 3	A3	Y+, RFP	Y-, RFP	Y+	Y-								8	44	59	47	53	39	48.4
		♀	0	44	0	28			66.2722					9	41	62	45	48	42	47.6
		♂	0	68	0	29								10	40	51	47	45	46	45.8
	Drive 4	A1	Y+, RFP	Y-, RFP	Y+	Y-
		♀	0	55	0	59			46.9945
		♂	0	31	0	38
	Drive 5	A2	Y+, RFP	Y-, RFP	Y+	Y-
		♀	0	44	0	33			59.7403
		♂	0	48	0	29
Generation
2	Drive 1	A1	Y+, RFP	Y-, RFP	Y+	Y-			total_RFP%
Date seeded:		♀		36		47			49.6503
Date dumped:		♂		35		25
Date counted:
	Drive 2	A2	Y+, RFP	Y-, RFP	Y+	Y-
		♀		56		24			59.1837
		♂		60		56
	Drive 3	A3	Y+, RFP	Y-, RFP	Y+	Y-
		♀		96		18			60
		♂		27		64
	Drive 4	A4	Y+, RFP	Y-, RFP	Y+	Y-
		♀	0	35	0	39			37.6
		♂	0	12	0	39
	Drive 5	A5	Y+, RFP	Y-, RFP	Y+	Y-
		♀		96		18			60
		♂		27		64
Generation
3	Drive 1	A1	Y+, RFP	Y-, RFP	Y+	Y-			total_RFP%
Date seeded:		♀		49		53			39.8058
Date dumped:		♂		33		71
Date counted:
	Drive 2	A2	Y+, RFP	Y-, RFP	Y+	Y-
		♀		73		27			58.0488
		♂		46		59
	Drive 3	A3	Y+, RFP	Y-, RFP	Y+	Y-
		♀		53		38			58.6777
		♂		18		12
	Drive 4	A4	Y+, RFP	Y-, RFP	Y+	Y-
		♀	0	39	0	81			34.0909
		♂	0	36	0	64
	Drive 5	A5	Y+, RFP	Y-, RFP	Y+	Y-
		♀		53		38			58.6777
		♂		18		12
Generation
4	Drive 1	A1	Y+, RFP	Y-, RFP	Y+	Y-			total_RFP%
Date seeded:		♀		55		81			38.6029
Date dumped:		♂		50		86
Date counted:
	Drive 2	A2	Y+, RFP	Y-, RFP	Y+	Y-
		♀		82		49			53.7634
		♂		68		80
	Drive 3	A3	Y+, RFP	Y-, RFP	Y+	Y-
		♀		75		50			50.7407
		♂		62		83
	Drive 4	A4	Y+, RFP	Y-, RFP	Y+	Y-
		♀	0	44	0	55			37.5796
		♂	0	15	0	43
	Drive 5	A5	Y+, RFP	Y-, RFP	Y+	Y-
		♀		75		50			50.7407
		♂		62		83
Generation
5	Drive 1	A1	Y+, RFP	Y-, RFP	Y+	Y-			total_RFP%
Date seeded:		♀		46		85			37.5
Date dumped:		♂		59		90
Date counted:
	Drive 2	A2	Y+, RFP	Y-, RFP	Y+	Y-
		♀		94		85			48.01
		♂		99		124
	Drive 3	A3	Y+, RFP	Y-, RFP	Y+	Y-
		♀	0	113	0	80			51.1299
		♂	0	68	0	93
	Drive 4	A4	Y+, RFP	Y-, RFP	Y+	Y-
		♀	0	33	0	43			41.8301
		♂	0	31	0	46
	Drive 5	A5	Y+, RFP	Y-, RFP	Y+	Y-
		♀	0	113	0	80			51.1299
		♂	0	68	0	93
Generation
6	Drive 1	A1	Y+, RFP	Y-, RFP	Y+	Y-			total_RFP%
Date seeded:		♀		54		57			41.8182
Date dumped:		♂		38		71
Date counted:
	Drive 2	A2	Y+, RFP	Y-, RFP	Y+	Y-
		♀		100		79			44.7059
		♂		52		109
	Drive 3	A3	Y+, RFP	Y-, RFP	Y+	Y-
		♀		104		58			56.6102
		♂		63		70
	Drive 4	A4	Y+, RFP	Y-, RFP	Y+	Y-
		♀	0	25	0	36			41.0256
		♂	0	23	0	33
	Drive 5	A5	Y+, RFP	Y-, RFP	Y+	Y-
		♀		100		79			44.7059
		♂		52		109
Generation
7	Drive 1	A1	Y+, RFP	Y-, RFP	Y+	Y-			total_RFP%
Date seeded:		♀		37		59			39.2265
Date dumped:		♂		34		51
Date counted:
	Drive 2	A2	Y+, RFP	Y-, RFP	Y+	Y-
		♀		60		39			40.9483
		♂		35		98
	Drive 3	A3	Y+, RFP	Y-, RFP	Y+	Y-
		♀		88		47			51.6234
		♂		71		102
	Drive 4	A4	Y+, RFP	Y-, RFP	Y+	Y-
		♀	0	53	0	58			48.2927
		♂	0	46	0	48
	Drive 5	A5	Y+, RFP	Y-, RFP	Y+	Y-
		♀	0	31	0	59			42.4242
		♂	0	53	0	55
Generation
8	Drive 1	A1	Y+, RFP	Y-, RFP	Y+	Y-			total_RFP%
Date seeded:		♀		79		111			43.6137
Date dumped:		♂		61		70
Date counted:
	Drive 2	A2
		♀		67		65			59.2715
		♂		112		58
	Drive 3	A3
		♀		48		38			46.5753
		♂		54		79
	Drive 4	A4	Y+, RFP	Y-, RFP	Y+	Y-
		♀	0	37	0	19			52.9915
		♂	0	25	0	36
	Drive 5	A5	Y+, RFP	Y-, RFP	Y+	Y-
		♀	0	44	0	62			39.2344
		♂	0	38	0	65
Generation
9	Drive 1	A1	Y+, RFP	Y-, RFP	Y+	Y-			total_RFP%
Date seeded:		♀		36		55			40.8377
Date dumped:		♂		42		58
Date counted:
	Drive 2	A2
		♀		71		33			62.1469
		♂		39		34
	Drive 3	A3
		♀		45		52			45.509
		♂		31		39
	Drive 4	A4	Y+, RFP	Y-, RFP	Y+	Y-
		♀	0	68	0	49			47.7912
		♂	0	51	0	81
	Drive 5	A5	Y+, RFP	Y-, RFP	Y+	Y-
		♀		85		77			41.7763
		♂		42		100
Generation
10	Drive 1	A1	Y+, RFP	Y-, RFP	Y+	Y-			total_RFP%
Date seeded:		♀		41		63			39.6694
Date dumped:		♂		55		83
Date counted:
	Drive 2	A2
		♀		33		42			50.7042
		♂		39		28
	Drive 3	A3
		♀		23		27			47.5177
		♂		44		47
	Drive 4	A4	Y+, RFP	Y-, RFP	Y+	Y-
		♀	0	28	0	29			44.9153
		♂	0	25	0	36
	Drive 5	A5	Y+, RFP	Y-, RFP	Y+	Y-
		♀		63		55			46.6667
		♂		49		73

## Sheet: Fig3e=25y+females&males
Feamles	1014L	1014F	NHEJ		1014L	1014F	NHEJ		1014L	1014F	NHEJ	Male	1014L	1014F	NHEJ		1014L	1014F	NHEJ		1014L	1014F	NHEJ
Gen1	33	57	10		42	27	31		45	31	24		35	62	3		67	32	1		46	53	1
Gen2	43	29	28		34	53	13		43	42	15		45	52	3		82	17	1		59	40	1
Gen3	42	31	27		56	37	7		47	43	10		68	30	2		68	31	1		62	37	1
Gen4	64	19	17		62	36	2		53	44	3		78	20	2		62	37	1		69	30	1
Gen5					66	31	3		63	37	0						90	9	1		63	35	2
Gen6	89	8	3		77	20	3		56	40	4		81	16	3		88	11	1		60	39	1
Gen7					69	30	1		60	38	2						84	15	1		70	29	1
Gen8	92	8	0		97	3	0		70	30	0		89	11	0		90	10	0		73	27	0
Gen9	89	11	0		80	20	0		75	25	0		84	16	0		94	6	0		75	25	0
Gen10	91	9	0		84	16	0		74	26	0		79	21	0		89	11	0		76	24	0
									Average												Average
									Female												Male
									Avg	1014L	1014F	NHEJ									Avg	1014L	1014F	NHEJ
									Gen1	40	38.3333	21.6667									Gen1	49.3333	49	1.66667
									Gen2	40	41.3333	18.6667									Gen2	62	36.3333	1.66667
									Gen3	48.3333	37	14.6667									Gen3	66	32.6667	1.33333
									Gen4	59.6667	33	7.33333									Gen4	69.6667	29	1.33333
									Gen5	64.5	34	1.5									Gen5	76.5	22	1.5
									Gen6	74	22.6667	3.33333									Gen6	76.3333	22	1.66667
									Gen7	64.5	34	1.5									Gen7	77	22	1
									Gen8	86.3333	13.6667	0									Gen8	84	16	0
									Gen9	81.3333	18.6667	0									Gen9	84.3333	15.6667	0
									Gen10	83	17	0									Gen10	81.3333	18.6667	0

## Sheet: Fig3f=25y-females&males
Female	1014L	1014F	NHEJ		1014L	1014F	NHEJ		1014L	1014F	NHEJ	Male	1014L	1014F	NHEJ		1014L	1014F	NHEJ		1014L	1014F	NHEJ
Gen1	43	20	37		28	54	18		57	12	31		40	58	2		66	34	0		45	54	1
Gen2	63	5	32						44	40	16						74	24	2		56	39	5
Gen3	69	18	13		46	46	8		69	21	10		55	42	3		92	8	0		57	42	1
Gen4	74	15	11						79	10	11						93	5	2		71	27	2
Gen5	89	5	6						80	8	12						92	6	2		84	15	1
Gen6	94	1	5		95	3	2		83	10	7		93	5	2		100	0	0		88	11	1
Gen7	100	0	0						87	6	7						100	0	0		95	4	1
Gen8	100	0	0						93	3	4						100	0	0		98	2	0
Gen9	100	0	0		100	0	0		100	0	0		100	0	0		100	0	0		100	0	0
								Average												Average
								Female												Male
								Avg	1014L	1014F	NHEJ									Avg	1014L	1014F	NHEJ
								Gen1	42.6667	28.6667	28.6667									Gen1	50.3333	48.6667	1
								Gen2	53.5	22.5	24									Gen2	65	31.5	3.5
								Gen3	61.3333	28.3333	10.3333									Gen3	68	30.6667	1.33333
								Gen4	76.5	12.5	11									Gen4	82	16	2
								Gen5	84.5	6.5	9									Gen5	88	10.5	1.5
								Gen6	90.6667	4.66667	4.66667									Gen6	93.6667	5.33333	1
								Gen7	93.5	3	3.5									Gen7	97.5	2	0.5
								Gen8	96.5	1.5	2									Gen8	99	1	0
								Gen9	100	0	0									Gen9	100	0	0

## Sheet: Fig4a1_50%_Fitness
Generation															Cage A1	Cage A2
1	Drive 1	A1	Y+, RFP	Y-, RFP	Y+	Y-			total_RFP%					Genration	RFP%	RFP%	Average
Date seeded:		♀	35	29	24	0			70.1863					0	50	50	50
Date dumped:		♂	0	49	24	0								1	70	74	72
Date counted:														2	44	56	50
														3	33	41	37
	Drive 2	A2	Y+, RFP	Y-, RFP	Y+	Y-								4	26	39	32.5
		♀	48	55	31				74.1935					5	16	30	23
		♂		58	25									6	15	23	19
														7	12	18	15
Generation														8	3	9	6
2	Drive 1	A1	Y+, RFP	Y-, RFP	Y+	Y-			total_RFP%					9	0	3	1.5
Date seeded:		♀	28	12	32	0			44.3478					10	0	0	0
Date dumped:		♂	0	11	32	0
Date counted:
	Drive 2	A2	Y+, RFP	Y-, RFP	Y+	Y-
		♀	35	28	28	0			56.3953
		♂	0	34	47	0
Generation
3	Drive 1	A1	Y+, RFP	Y-, RFP	Y+	Y-			total_RFP%
Date seeded:		♀	26	1	49	0			33.0827
Date dumped:		♂	0	17	40	0
Date counted:
	Drive 2	A2	Y+, RFP	Y-, RFP	Y+	Y-
		♀	19	4	29	0			41.3223
		♂	0	27	42	0
Generation
4	Drive 1	A1	Y+, RFP	Y-, RFP	Y+	Y-			total_RFP%
Date seeded:		♀	21	0	62	0			25.6579
Date dumped:		♂	0	18	51	0
Date counted:
	Drive 2	A2	Y+, RFP	Y-, RFP	Y+	Y-
		♀	33	0	44	0			38.6905
		♂	0	32	59	0
Generation
5	Drive 1	A1	Y+, RFP	Y-, RFP	Y+	Y-			total_RFP%
Date seeded:		♀	7	0	37	0			16.129
Date dumped:		♂	0	8	41	0
Date counted:
	Drive 2	A2	Y+, RFP	Y-, RFP	Y+	Y-
		♀	12	0	41	0			30.0752
		♂	0	28	52	0
Generation
6	Drive 1	A1	Y+, RFP	Y-, RFP	Y+	Y-			total_RFP%
Date seeded:		♀	5	0	36	0			14.8649
Date dumped:		♂	0	6	27	0
Date counted:
	Drive 2	A2	Y+, RFP	Y-, RFP	Y+	Y-
		♀	9	0	39	0			23.2558
		♂	0	11	27	0
Generation
7	Drive 1	A1	Y+, RFP	Y-, RFP	Y+	Y-			total_RFP%
Date seeded:		♀	11	0	82	0			12.0482
Date dumped:		♂	0	9	64	0
Date counted:
	Drive 2	A2	Y+, RFP	Y-, RFP	Y+	Y-
		♀	7	0	52	0			18.1818
		♂	0	15	47	0
Generation
8	Drive 1	A1	Y+, RFP	Y-, RFP	Y+	Y-			total_RFP%
Date seeded:		♀	2	0	42	0			3
Date dumped:		♂	0	1	55	0
Date counted:
	Drive 2	A2	Y+, RFP	Y-, RFP	Y+	Y-
		♀	5	0	59	0			8.88889
		♂	0	7	64	0
Generation
9	Drive 1	A1	Y+, RFP	Y-, RFP	Y+	Y-			total_RFP%
Date seeded:		♀	0	0	68	0			0
Date dumped:		♂	0	0	74	0
Date counted:
	Drive 2	A2	Y+, RFP	Y-, RFP	Y+	Y-
		♀	0	0	48	0			3.50877
		♂	0	4	62	0
Generation
10	Drive 1	A1	Y+, RFP	Y-, RFP	Y+	Y-			total_RFP%
Date seeded:		♀	0	0	52	0			0
Date dumped:		♂	0	0	44	0
Date counted:
	Drive 2	A2	Y+, RFP	Y-, RFP	Y+	Y-
		♀	0	0	66	0			0
		♂	0	0	60	0

## Sheet: Fig4a2_50%_Nofitness
Generation															Cage A1	Cage A2
1	Drive 1	A1	Y+, RFP	Y-, RFP	Y+	Y-			total_RFP%					Genration	RFP%	RFP%	Average
Date seeded:		♀	0	62	0	18			78.3784					0	50	50	50
Date dumped:		♂	0	54	0	14								1	78	70	74
Date counted:														2	78	62	70
														3	72	65	68.5
	Drive 2	A2	Y+, RFP	Y-, RFP	Y+	Y-								4	68	64	66
		♀	0	48	0	11			69.9301					5	61	57	59
		♂	0	52	0	32								6	64	54	59
														7	60	57	58.5
Generation														8	56	49	52.5
2	Drive 1	A1	Y+, RFP	Y-, RFP	Y+	Y-			total_RFP%					9	60	45	52.5
Date seeded:		♀	0	84	0	10			78.1421					10	54	51	52.5
Date dumped:		♂	0	59	0	30
Date counted:
	Drive 2	A2	Y+, RFP	Y-, RFP	Y+	Y-
		♀	0	49	0	21			62.3077
		♂	0	32	0	28
Generation
3	Drive 1	A1	Y+, RFP	Y-, RFP	Y+	Y-			total_RFP%
Date seeded:		♀	0	55	0	18			72.2222
Date dumped:		♂	0	49	0	22
Date counted:
	Drive 2	A2	Y+, RFP	Y-, RFP	Y+	Y-
		♀	0	62	0	29			64.9425
		♂	0	51	0	32
Generation
4	Drive 1	A1	Y+, RFP	Y-, RFP	Y+	Y-			total_RFP%
Date seeded:		♀	0	37	0	19			68.3168
Date dumped:		♂	0	32	0	13
Date counted:
	Drive 2	A2	Y+, RFP	Y-, RFP	Y+	Y-
		♀	0	44	0	24			63.8462
		♂	0	39	0	23
Generation
5	Drive 1	A1	Y+, RFP	Y-, RFP	Y+	Y-			total_RFP%
Date seeded:		♀	0	47	0	32			61.1111
Date dumped:		♂	0	41	0	24
Date counted:
	Drive 2	A2	Y+, RFP	Y-, RFP	Y+	Y-
		♀	0	62	0	48			57.3529
		♂	0	55	0	39
Generation
6	Drive 1	A1	Y+, RFP	Y-, RFP	Y+	Y-			total_RFP%
Date seeded:		♀	0	49	0	21			64.5669
Date dumped:		♂	0	33	0	24
Date counted:
	Drive 2	A2	Y+, RFP	Y-, RFP	Y+	Y-
		♀	0	52	0	45			54.2169
		♂	0	38	0	31
Generation
7	Drive 1	A1	Y+, RFP	Y-, RFP	Y+	Y-			total_RFP%
Date seeded:		♀	0	39	0	18			59.6491
Date dumped:		♂	0	29	0	28
Date counted:
	Drive 2	A2	Y+, RFP	Y-, RFP	Y+	Y-
		♀	0	46	0	29			57.1429
		♂	0	46	0	40
Generation
8	Drive 1	A1	Y+, RFP	Y-, RFP	Y+	Y-			total_RFP%
Date seeded:		♀	0	59	0	50			56.0185
Date dumped:		♂	0	62	0	45
Date counted:
	Drive 2	A2	Y+, RFP	Y-, RFP	Y+	Y-
		♀	0	53	0	55			48.7562
		♂	0	45	0	48
Generation
9	Drive 1	A1	Y+, RFP	Y-, RFP	Y+	Y-			total_RFP%
Date seeded:		♀	0	35	0	27			59.589
Date dumped:		♂	0	52	0	32
Date counted:
	Drive 2	A2	Y+, RFP	Y-, RFP	Y+	Y-
		♀	0	27	0	14			44.7674
		♂	0	50	0	81
Generation
10	Drive 1	A1	Y+, RFP	Y-, RFP	Y+	Y-			total_RFP%
Date seeded:		♀	0	52	0	45			54.2683
Date dumped:		♂	0	37	0	30
Date counted:
	Drive 2	A2	Y+, RFP	Y-, RFP	Y+	Y-
		♀	0	39	0	25			51.938
		♂	0	28	0	37

[truncated: 15 more sheets: Fig4b1=50y+females&males, Fig4b2=50y-females&males, SupFig4=1014F fitness check, SupFig7=50Ct_y-, SupFig7=50Ct_y-_1014, SupFig7=50Ct_y+, SupFig7=50Ct_y+_1014, Control_model det - self-elim, Control_model sto-self-elimi, Control_model det - hover, Control_model sto - hover, model det - self-elimination, model sto - self-elimination, model det - hover, model sto - hover]
